# Supplementary material for: Citrate-Mediated Acyl-CoA Synthesis Is Required for the Promotion of Growth and Triacylglycerol Production in Oleaginous Yeast Lipomyces starkeyi
Source: Microorganisms. 2021 Aug 9;9(8):1693. doi: 10.3390/microorganisms9081693 (PMC8400019; doi:10.3390/microorganisms9081693)
Supplement: Supplementary file 1 [file microorganisms-09-01693-s001.zip]

Archive with 1 entries (1 files):
- microorganisms-1333121-supplementary.pdf
